# Supplementary material for: Intercepting Methanimine for the Synthesis of Piperidine-Based N‑Heterocycles in an Aqueous Medium
Source: J Org Chem. 2025 Jul 26;90(31):11257–63. doi: 10.1021/acs.joc.5c01213 (PMC12340960; doi:10.1021/acs.joc.5c01213)
Supplement: Supplementary file 2 [file jo5c01213_si_002.zip]

Archive with 27 entries (23 files):
- xyz/
- xyz/cyclotrimerisation/
- xyz/cyclotrimerisation/3a.xyz
- xyz/cyclotrimerisation/3b.xyz
- xyz/cyclotrimerisation/3c.xyz
- xyz/cyclotrimerisation/ts-2a-3a.xyz
- xyz/cyclotrimerisation/ts-2b-3b.xyz
- xyz/cyclotrimerisation/2c.xyz
- xyz/cyclotrimerisation/2b.xyz
- xyz/cyclotrimerisation/ts-2c-3c.xyz
- xyz/proton-assisted/
- xyz/proton-assisted/2aH+.xyz
- xyz/proton-assisted/B+.xyz
- xyz/proton-assisted/TS-E+.xyz
- xyz/proton-assisted/TS-B+.xyz
- xyz/proton-assisted/E+.xyz
- xyz/proton-assisted/3aH+.xyz
- xyz/proton-assisted/TS-D+.xyz
- xyz/proton-assisted/D+.xyz
- xyz/proton-assisted/C+.xyz
- xyz/aza-Diels-Alder/
- xyz/aza-Diels-Alder/2-cis-budatiene.xyz
- xyz/aza-Diels-Alder/ts-exo.xyz
- xyz/aza-Diels-Alder/1-trans-butadiene.xyz
- xyz/aza-Diels-Alder/ts-endo.xyz
- xyz/aza-Diels-Alder/aza-DA-product.xyz
- xyz/methanimine.xyz
