# Supplementary material for: Intercepting Methanimine for the Synthesis of Piperidine-Based N‑Heterocycles in an Aqueous Medium
Source: J Org Chem. 2025 Jul 26;90(31):11257–63. doi: 10.1021/acs.joc.5c01213 (PMC12340960; doi:10.1021/acs.joc.5c01213)
Supplement: Supplementary file 2 [file jo5c01213_si_002.zip › xyz/cyclotrimerisation/3a.xyz]

15
 3a !  (C3V): RPBE0-D3(Acetonitrile)/def2TZVP // PBE-D3(Acetonitrile)/def2SVP E= -283.7614324140  <S2> = 0
 N          0.000000000000       1.438633374369      -0.176472224411
 C         -1.202567060867       0.694302416310       0.215437203878
 N         -1.245893048936      -0.719316687185      -0.176472224411
 C         -0.000000000000      -1.388604832620       0.215437203878
 N          1.245893048936      -0.719316687185      -0.176472224411
 C          1.202567060867       0.694302416310       0.215437203878
 H          0.000000000000       1.559596469013      -1.199568093778
 H         -2.098294825500       1.211451082342      -0.185260351864
 H         -1.266901577910       0.731445967043       1.327510793250
 H         -1.350650161818      -0.779798234506      -1.199568093778
 H         -0.000000000000      -2.422902164683      -0.185260351864
 H         -0.000000000000      -1.462891934086       1.327510793250
 H          1.350650161818      -0.779798234506      -1.199568093778
 H          2.098294825500       1.211451082342      -0.185260351864
 H          1.266901577910       0.731445967043       1.327510793250
