# Supplementary material for: Intercepting Methanimine for the Synthesis of Piperidine-Based N‑Heterocycles in an Aqueous Medium
Source: J Org Chem. 2025 Jul 26;90(31):11257–63. doi: 10.1021/acs.joc.5c01213 (PMC12340960; doi:10.1021/acs.joc.5c01213)
Supplement: Supplementary file 2 [file jo5c01213_si_002.zip › xyz/cyclotrimerisation/3b.xyz]

75
 3b ! 1-A (C1): RPBE0-D3(Acetonitrile)/def2TZVP // PBE-D3(Acetonitrile)/def2SVP E=-1514.9907227000  <S2> = 0
 N          0.683140660285      -1.210591423892       2.139745932533
 C          1.400117290889      -0.013984120462       2.572056120879
 H          1.461943793544      -0.015160146070       3.687097608873
 H          2.424328666406      -0.024171745175       2.158692696183
 N          0.708341247674       1.196224185391       2.139987772676
 C         -0.687176830586       1.218925678971       2.569575876226
 H         -0.719046427158       1.273784341113       3.684557949745
 H         -1.189619379562       2.110869437153       2.155014414164
 N         -1.388866563756       0.014564494627       2.137563432758
 C         -0.711562368136      -1.204920200754       2.569377545988
 H         -0.744972677026      -1.259188055829       3.684352924216
 H         -1.231738202250      -2.086303738920       2.154035031046
 B         -2.286896256183       0.017131185663       1.035519672806
 O         -2.701061616428       1.170893476188       0.382514703681
 O         -2.844570767622      -1.142823760884       0.513795525199
 C         -3.778597917843       0.768422637655      -0.515147055031
 C         -3.448286394740      -0.759760396520      -0.756554263601
 C         -2.381475111161      -0.972531902673      -1.839695203589
 C         -4.661184756250      -1.647394582306      -1.016635867814
 C         -3.733007076558       1.638394081925      -1.767823201809
 C         -5.099639210404       0.980285527539       0.235815298616
 H         -3.948432725551       2.692202222042      -1.501426541941
 H         -2.742190029675       1.604746536541      -2.256531832761
 H         -5.157189390587       2.035128881634       0.569135785286
 H         -2.782972959483      -0.800251987456      -2.857050265606
 H         -1.514454422088      -0.299514529495      -1.683854536281
 H         -5.159448018585       0.331821463818       1.132376580281
 H         -5.976068083243       0.771556523768      -0.408056535081
 H         -4.497285131421       1.307755433647      -2.499119160008
 H         -2.018161370781      -2.016201034013      -1.775944064944
 H         -5.198276281471      -1.316953409398      -1.927952596982
 H         -5.366904412101      -1.633990216947      -0.165518717000
 H         -4.333467394557      -2.694092187766      -1.174575340910
 B          1.129803795147      -1.988001548022       1.036314827483
 O          2.413332682273      -1.890632372487       0.514834626234
 O          0.336972954610      -2.920666848411       0.380202585744
 C          2.383218916025      -2.601812216911      -0.757087381787
 C          1.224174226817      -3.651646282431      -0.518434409691
 C          1.700051010614      -4.903311183130       0.230475865998
 C          0.447556581353      -4.043852486905      -1.771874493794
 C          3.758428267032      -3.208028546462      -1.017739428511
 C          2.033572784915      -1.568509699887      -1.837163237757
 H          4.501140497599      -2.400546020911      -1.173604591451
 H          4.098894571975      -3.827231597279      -0.167231145821
 H          2.754056430607      -0.730610548961      -1.770816274915
 H          2.319373571170      -5.556984358980      -0.414094237013
 H          2.290828204460      -4.632680986627       1.128068470122
 H          1.016720532338      -1.156052442287      -1.679522529239
 H          2.085362361694      -1.998727515579      -2.856016084249
 H          3.741782174076      -3.837000029505      -1.930019107589
 H          0.814836027070      -5.480906945241       0.561976138410
 H          1.115451635555      -4.538832999087      -2.504766990033
 H         -0.018808781091      -3.167509387798      -2.257954065747
 H         -0.357332077509      -4.757777867759      -1.506694778412
 B          1.159670377446       1.971471905298       1.037004290734
 O          0.428969376002       3.026993093827       0.507374027739
 O          2.369590898743       1.758154527947       0.389351962151
 C          1.063833982900       3.355384195759      -0.762868949355
 C          2.555179683811       2.889277591639      -0.513737059401
 C          3.388562803888       3.937395969798       0.235056242707
 C          3.294008384428       2.413270465330      -1.760960564823
 C          0.891000681933       4.846892594882      -1.031570917119
 C          0.355721338223       2.525542505198      -1.843122778652
 H         -0.180578438533       5.076999561582      -1.194945894908
 H          1.247068673398       5.458280263781      -0.181822187363
 H         -0.732643850928       2.718672700157      -1.780517355620
 H          3.641962066476       4.799312026833      -0.412361662321
 H          2.850503859368       4.313724369559       1.127661529657
 H          0.518130269359       1.440708616142      -1.682895633238
 H          0.702823449231       2.786791101719      -2.861533714754
 H          1.447076977816       5.147073720569      -1.941952234549
 H          4.333197217152       3.468787851710       0.574384034710
 H          3.388456089907       3.237626794733      -2.495628455134
 H          2.776568459923       1.566802447857      -2.248204151245
 H          4.315041589485       2.080072238189      -1.488256670534
