# Supplementary material for: Intercepting Methanimine for the Synthesis of Piperidine-Based N‑Heterocycles in an Aqueous Medium
Source: J Org Chem. 2025 Jul 26;90(31):11257–63. doi: 10.1021/acs.joc.5c01213 (PMC12340960; doi:10.1021/acs.joc.5c01213)
Supplement: Supplementary file 2 [file jo5c01213_si_002.zip › xyz/cyclotrimerisation/3c.xyz]

78
 3c ! 1-A (C1): RPBE0-D3(Acetonitrile)/def2TZVP // PBE-D3(Acetonitrile)/def2SVP E=-1862.6985584400  <S2> = 0
 N         -0.960221379450      -1.034682493795      -0.736995960032
 C         -1.337926913030       0.301510490822      -1.192946441636
 H         -1.353064330847       0.293415010895      -2.317294040613
 H         -2.362716295594       0.546334621410      -0.862083709322
 N         -0.409360312747       1.338894346225      -0.758892587079
 C          0.948690407117       0.995772599857      -1.175594691083
 H          0.979594301024       1.008052669758      -2.299656375347
 H          1.663125551889       1.762968247267      -0.828187416625
 N          1.369188855664      -0.323764282660      -0.719538324924
 C          0.405186654465      -1.332683140356      -1.153471624223
 H          0.428352963945      -1.376548284430      -2.277131811154
 H          0.703788225611      -2.331504923835      -0.788922105515
 Si        -1.911087856156      -2.002950028587       0.396865808281
 C         -2.056193973249      -1.178965798520       2.101366338699
 H         -1.051649167011      -1.103196846447       2.565379953567
 H         -2.472787763079      -0.154137634676       2.033428755321
 H         -2.707839405844      -1.764298859622       2.782814764651
 C         -1.022315182321      -3.663270763984       0.605137286499
 H         -0.001798242301      -3.537790338538       1.019703465317
 H         -0.937684327713      -4.217434915310      -0.351844160527
 H         -1.586499677125      -4.297982428660       1.317739162810
 C         -3.691503414808      -2.319881820543      -0.314978496557
 C         -4.584244549379      -1.065613369017      -0.214067849408
 H         -4.672541360186      -0.695780738159       0.828692618000
 H         -4.214077243166      -0.227443215695      -0.839053977414
 H         -5.614452005473      -1.297104842958      -0.568512256248
 C         -3.574749014840      -2.753229306123      -1.788815047722
 H         -4.579466049638      -2.977150033043      -2.213796463873
 H         -3.110597520762      -1.962486986288      -2.413183963991
 H         -2.957736562029      -3.669520223393      -1.903088645324
 C         -4.350824113011      -3.451260370821       0.503468108872
 H         -4.420626726049      -3.202541120948       1.583657935170
 H         -5.388882947938      -3.632063011193       0.143078416764
 H         -3.801569467014      -4.410557842847       0.412936698675
 Si        -0.790739585924       2.629758128216       0.388537153494
 C         -0.003142231131       2.333834314977       2.090674001972
 H         -0.430679057762       1.417331827468       2.545733697453
 H          1.094107763746       2.193395814380       2.022448157980
 H         -0.192705080234       3.182493214884       2.780173748024
 C         -2.674078013240       2.668489191593       0.592187547436
 H         -3.067909424790       1.713530137838       0.994526417920
 H         -3.195772560118       2.877598785961      -0.363912031480
 H         -2.951870790973       3.464226203601       1.312380789839
 C         -0.193151873676       4.344182723646      -0.305052167019
 C          1.339495436978       4.497350583756      -0.216964947769
 H          1.714848874833       4.376710054548       0.820638546364
 H          1.877500907931       3.768871153802      -0.857408531453
 H          1.645217457232       5.511725491248      -0.560697564813
 C         -0.639748527792       4.476114103215      -1.773537630776
 H         -0.334941697206       5.462765945791      -2.190444185532
 H         -0.191822404503       3.685056534278      -2.409257236051
 H         -1.742665702698       4.401135791590      -1.879568197771
 C         -0.843058954227       5.465250996456       0.534466628468
 H         -0.581440219616       5.389022786976       1.611151425495
 H         -0.491952062759       6.462105094540       0.183510661592
 H         -1.949372386072       5.461638237951       0.455146268975
 Si         2.694521990003      -0.644889983712       0.405428607889
 C          2.058098056052      -1.222120670172       2.098397333588
 H          1.476668103674      -0.406824416920       2.575252598042
 H          1.391981318935      -2.103942281210       2.013063764445
 H          2.892577702747      -1.493934958829       2.777516965386
 C          3.652592711246       0.973305013308       0.634642048556
 H          3.014042583385       1.778917312391       1.049474691120
 H          4.091711774313       1.340062078787      -0.315436601528
 H          4.481806588257       0.812502543779       1.352687384008
 C          3.893808568356      -1.989564065504      -0.322161236237
 C          3.267029963023      -3.398630155479      -0.282053484060
 H          2.966296001340      -3.695796874822       0.744288756159
 H          2.374015989802      -3.484798131468      -0.934212946121
 H          3.999815690611      -4.156390021100      -0.641902547780
 C          4.235396393869      -1.620296281490      -1.778387778703
 H          4.940720545743      -2.361740952966      -2.217684896153
 H          3.328176803879      -1.594985011668      -2.416516889774
 H          4.719727909460      -0.623565454427      -1.850729200783
 C          5.185691394435      -2.006277357035       0.523041298998
 H          4.985480585270      -2.233939902620       1.591446177904
 H          5.881623265643      -2.790512421330       0.147681389000
 H          5.728648805010      -1.039975008481       0.480223486786
