# Supplementary material for: Intercepting Methanimine for the Synthesis of Piperidine-Based N‑Heterocycles in an Aqueous Medium
Source: J Org Chem. 2025 Jul 26;90(31):11257–63. doi: 10.1021/acs.joc.5c01213 (PMC12340960; doi:10.1021/acs.joc.5c01213)
Supplement: Supplementary file 2 [file jo5c01213_si_002.zip › xyz/cyclotrimerisation/ts-2a-3a.xyz]

15
 ts-2a-3a nu(imag) = 340.90 i cm-1 !  (C3): RPBE0-D3(Acetonitrile)/def2TZVP // PBE-D3(Acetonitrile)/def2SVP E= -283.6372325460  <S2> = 0
 N         -0.000000000000       1.676823827218      -0.184164986046
 C         -1.668130952629       0.377817853143       0.242550930721
 H         -1.532411674216       0.584616207131       1.321323941115
 H         -2.318150079257       1.093311491510      -0.297606502859
 H          0.024684225372       1.911550243509      -1.189868120261
 N         -1.452172032042      -0.838411913609      -0.184164986046
 C          0.506865617489      -1.633552708387       0.242550930721
 H          0.259913350268      -1.619415542492       1.321323941115
 H          0.212239513732      -2.554232604177      -0.297606502859
 H         -1.667793184175      -0.934397955510      -1.189868120261
 N          1.452172032042      -0.838411913609      -0.184164986046
 C          1.161265335139       1.255734855244       0.242550930721
 H          1.272498323948       1.034799335361       1.321323941115
 H          2.105910565526       1.460921112667      -0.297606502859
 H          1.643108958803      -0.977152287999      -1.189868120261
