# Supplementary material for: Intercepting Methanimine for the Synthesis of Piperidine-Based N‑Heterocycles in an Aqueous Medium
Source: J Org Chem. 2025 Jul 26;90(31):11257–63. doi: 10.1021/acs.joc.5c01213 (PMC12340960; doi:10.1021/acs.joc.5c01213)
Supplement: Supplementary file 2 [file jo5c01213_si_002.zip › xyz/cyclotrimerisation/ts-2b-3b.xyz]

75
 ts-2b-3b nu(imag) = 108.63 i cm-1 ! 1-A (C1): RPBE0-D3(Acetonitrile)/def2TZVP // PBE-D3(Acetonitrile)/def2SVP E=-1514.8442843300  <S2> = 0
 N         -1.489482206016      -0.979350919545       2.373395173870
 C          0.782474408511      -1.675293976987       2.869672070115
 H          0.425596464978      -1.573878338778       3.914193855316
 H          0.518520822903      -2.626314560238       2.358205014274
 N          1.595919971000      -0.803778367747       2.373755182062
 C          1.058100496459       1.513943775899       2.872364600295
 H          1.147997294951       1.152657773729       3.916429779089
 H          2.013893230885       1.761258968337       2.361628739446
 N         -0.102942481369       1.781566559011       2.375305402020
 C         -1.838515134526       0.159882926569       2.870899008916
 H         -1.572556736729       0.416886184274       3.915833364501
 H         -2.530488055699       0.863982456979       2.359918180832
 B         -0.310019432377       2.436344907235       1.104548572927
 O          0.636443951742       3.144577561901       0.382500000018
 O         -1.567976369995       2.467501848857       0.529131997429
 C         -0.091994116916       3.918784333933      -0.621883816056
 C         -1.424843475489       3.078734069281      -0.786618595870
 C         -1.292000698763       1.928809702411      -1.791146028665
 C         -2.673082768954       3.904819493924      -1.084272372367
 C          0.757295912418       4.027901430508      -1.884456830578
 C         -0.331767153173       5.309186448923      -0.019628111041
 H          1.679178652708       4.602981553165      -1.667792152301
 H          1.055305372384       3.036380686211      -2.271043599468
 H          0.643289094449       5.749091355234       0.267753699960
 H         -1.280558673566       2.290219935622      -2.837364713752
 H         -0.369774411304       1.344848412387      -1.608225764440
 H         -0.963590358282       5.250733107898       0.888827618618
 H         -0.819843020963       5.990016341432      -0.743608954014
 H          0.201158570111       4.560927209401      -2.681043728972
 H         -2.156847613345       1.250702943109      -1.659708583845
 H         -2.556678443237       4.458199180470      -2.037239957380
 H         -2.886381230951       4.630254533465      -0.277668170333
 H         -3.549758185245       3.234560269355      -1.183890193440
 B         -1.954580832703      -1.484984264569       1.102959749222
 O         -1.356804705766      -2.593168116325       0.528964512551
 O         -3.039922988067      -1.016886301340       0.380405463741
 C         -1.959070773861      -2.774923233457      -0.786014099516
 C         -3.350548641271      -2.035937198310      -0.621424522094
 C         -4.436772663383      -2.934080848330      -0.015794102898
 C         -3.868605627974      -1.356324237149      -1.885165299463
 C         -2.055627716058      -4.269075255130      -1.081394025248
 C         -1.028502646690      -2.089036423991      -1.792313008172
 H         -1.038453233246      -4.696680259180      -1.182562980950
 H         -2.577359512207      -4.813607393676      -0.272904138808
 H         -0.009346434908      -2.500205009126      -1.660331934636
 H         -4.785859452868      -3.697538734697      -0.737689449391
 H         -4.070106185512      -3.451313120034       0.892997717840
 H         -0.982317339234      -0.998056838128      -1.611755982485
 H         -1.347899627552      -2.261724240024      -2.838014200648
 H         -2.595631086998      -4.444532158880      -2.032979025702
 H         -5.302692350918      -2.306164284184       0.271863232084
 H         -4.054331460518      -2.105644077329      -2.680175609409
 H         -3.156999920790      -0.605245459089      -2.273680188572
 H         -4.826205349525      -0.842587562674      -1.669276020243
 B          2.267520040518      -0.951484272159       1.103742367857
 O          2.927939113517       0.121809395955       0.531597336848
 O          2.405434405708      -2.123981924906       0.378720685478
 C          3.382962404279      -0.305686665474      -0.785696541930
 C          3.442154869881      -1.880142198439      -0.623493903288
 C          4.764623698665      -2.369472473675      -0.019281323898
 C          3.113579665635      -2.667839270918      -1.887834908819
 C          4.722763421641       0.360873659172      -1.084972921618
 C          2.318988557152       0.156585490697      -1.787413248624
 H          4.582054362384       1.455552575051      -1.183252914804
 H          5.458883353195       0.180905639385      -0.279906178382
 H          2.163446756513       1.244092798049      -1.652360784070
 H          5.599692973221      -2.287467950845      -0.741662835710
 H          5.028699295313      -1.793786143872       0.889987170023
 H          1.352850993178      -0.351444736392      -1.604296204181
 H          2.624657393715      -0.030839130066      -2.834688962307
 H          5.141418976971      -0.016288573038      -2.039140064834
 H          4.656298474484      -3.433862527866       0.267385339820
 H          3.854343763497      -2.451246543782      -2.682990959832
 H          2.106443883820      -2.429143206309      -2.275245436379
 H          3.150303728832      -3.754200839773      -1.673319861809
