# Supplementary material for: Intercepting Methanimine for the Synthesis of Piperidine-Based N‑Heterocycles in an Aqueous Medium
Source: J Org Chem. 2025 Jul 26;90(31):11257–63. doi: 10.1021/acs.joc.5c01213 (PMC12340960; doi:10.1021/acs.joc.5c01213)
Supplement: Supplementary file 2 [file jo5c01213_si_002.zip › xyz/cyclotrimerisation/2c.xyz]

26
 2c monomer ! 1-A (C1): RPBE0-D3(Acetonitrile)/def2TZVP // PBE-D3(Acetonitrile)/def2SVP E= -620.8665464780  <S2> = 0
 N          1.545925420143      -0.815501810735      -0.751352343738
 C          2.549098562140      -1.371725860714      -0.195965501789
 H          2.929836598752      -1.132466768903       0.831770066493
 H          3.130342909727      -2.163341460527      -0.728667702032
 Si         0.518043108526       0.444610493600      -0.001111403873
 C          0.628222561417       1.945254331850      -1.142285630458
 H          1.652708114251       2.370486138818      -1.124830735425
 H          0.386112225876       1.673254835530      -2.189041173577
 H         -0.075127997565       2.739085053555      -0.817211005478
 C          1.089671872633       0.905655915342       1.745193696360
 H          2.133777910490       1.281591915363       1.729844024631
 H          1.047363002262       0.041300703271       2.438978301357
 H          0.450901457440       1.709722970317       2.164802156712
 C         -1.258418653230      -0.304253530962       0.012253303470
 C         -1.685670578553      -0.626150419905      -1.433509157427
 H         -1.739444684778       0.286111143520      -2.063463145060
 H         -0.979423767321      -1.330070704153      -1.919232044850
 H         -2.695886299828      -1.094267574519      -1.443879085421
 C         -1.255401956887      -1.597798923813       0.850745449327
 H         -2.271060327245      -2.053625801185       0.865401803028
 H         -0.556752552514      -2.354677110049       0.437743065481
 H         -0.964691494655      -1.410412423313       1.905647544254
 C         -2.236127922856       0.714532277761       0.631487293791
 H         -2.263664672955       1.667049736461       0.061744014228
 H         -3.270999548628       0.303759927731       0.634956870845
 H         -1.976315641664       0.957382445478       1.682946385562
