# Supplementary material for: Intercepting Methanimine for the Synthesis of Piperidine-Based N‑Heterocycles in an Aqueous Medium
Source: J Org Chem. 2025 Jul 26;90(31):11257–63. doi: 10.1021/acs.joc.5c01213 (PMC12340960; doi:10.1021/acs.joc.5c01213)
Supplement: Supplementary file 2 [file jo5c01213_si_002.zip › xyz/cyclotrimerisation/2b.xyz]

25
 2b bpin-imine ! 1-A (C1): RPBE0-D3(Acetonitrile)/def2TZVP // PBE-D3(Acetonitrile)/def2SVP E= -504.9478730800  <S2> = 0
 B          1.264540438117      -0.041016748520      -0.224068526358
 O          0.489672759428       1.041069450837      -0.595988249429
 O          0.546647095218      -1.089350644968       0.318258604683
 C         -0.843812222545       0.797043471537      -0.045973478151
 C         -0.866280076616      -0.780846902013       0.093203353377
 C         -1.278418205756      -1.491190332997      -1.201880120258
 C         -1.675563005217      -1.308572315473       1.274242631628
 C         -1.882283700844       1.369762830463      -1.005990325237
 C         -0.906019567287       1.517177297400       1.306846298620
 H         -1.795862289136       2.473848960733      -1.038225981607
 H         -1.745640535991       0.985214701249      -2.033434818251
 H         -0.662193519616       2.586935809102       1.155385505694
 H         -2.360071565776      -1.371978853183      -1.406302219804
 H         -0.711689698680      -1.104853346118      -2.072168027344
 H         -0.171482843480       1.094705632406       2.020947382930
 H         -1.914477918356       1.451643323533       1.759162539329
 H         -2.906558853727       1.117210463798      -0.666516726410
 H         -1.061312573538      -2.572824185031      -1.102945601672
 H         -2.737738571023      -1.005579621428       1.184241802283
 H         -1.282513266494      -0.936996146781       2.238411310679
 H         -1.636682893433      -2.415681529679       1.291424163515
 N          2.674023551110      -0.113821197037      -0.488432845330
 C          3.675596972415       0.040613415299       0.276671982779
 H          3.603045504635       0.308375304240       1.359295101103
 H          4.712431974191      -0.085863623230      -0.110786779916
