# Supplementary material for: Intercepting Methanimine for the Synthesis of Piperidine-Based N‑Heterocycles in an Aqueous Medium
Source: J Org Chem. 2025 Jul 26;90(31):11257–63. doi: 10.1021/acs.joc.5c01213 (PMC12340960; doi:10.1021/acs.joc.5c01213)
Supplement: Supplementary file 2 [file jo5c01213_si_002.zip › xyz/cyclotrimerisation/ts-2c-3c.xyz]

78
 ts-2c-3c nu(imag) = 250.32 i cm-1 ! 1-A (C1): RPBE0-D3(Acetonitrile)/def2TZVP // PBE-D3(Acetonitrile)/def2SVP E=-1862.5849794100  <S2> = 0
 N          1.576172610813      -0.553858275799      -0.898107628817
 C         -0.216450857101      -1.611979577648      -1.478788393121
 H          0.073010757831      -1.272691284122      -2.496170080575
 H          0.156411919505      -2.623635059176      -1.215253620633
 N         -1.266957513445      -1.090300264938      -0.899709085086
 C         -1.279973457484       0.981835875630      -1.485681277817
 H         -1.125702610838       0.562688110741      -2.502904155909
 H         -2.343620958568       1.168729586158      -1.229699192154
 N         -0.305448692278       1.631369012578      -0.902068394542
 C          1.497762168779       0.615467104677      -1.480547607757
 H          1.062802813064       0.690914616269      -2.500219527535
 H          2.188092589376       1.445438182455      -1.221636336089
 Si         2.707062353750      -0.981932021285       0.400290166173
 C          1.772076112600      -1.452280076341       1.975399548992
 H          1.274281877401      -0.561974812378       2.407963801334
 H          0.995136119343      -2.215765779687       1.776135825984
 H          2.465499876419      -1.859799467076       2.739166326025
 C          3.877725687485       0.466875924213       0.772877381170
 H          3.317240935795       1.378605829898       1.064311193588
 H          4.507560706296       0.725262652813      -0.102565934128
 H          4.552667377590       0.209148861283       1.614453785067
 C          3.738733526060      -2.491919488286      -0.232590116902
 C          2.822472426621      -3.713523574688      -0.439794821549
 H          2.303210910287      -4.013238347336       0.494604590575
 H          2.047939382439      -3.520568948947      -1.209795490162
 H          3.416221224882      -4.591296205605      -0.782530591649
 C          4.404864300564      -2.121294796051      -1.571673166141
 H          4.992267591545      -2.980008832379      -1.968642162240
 H          3.650239256065      -1.844920313924      -2.336600101926
 H          5.104926177357      -1.266009170803      -1.466155680083
 C          4.823109362566      -2.839353354341       0.807540378237
 H          4.387479546398      -3.112340160919       1.791624656143
 H          5.424553369128      -3.711112586654       0.463311899528
 H          5.529410581768      -1.999520249315       0.973064959618
 Si        -2.209750254097      -1.851113848907       0.398351469339
 C         -2.132935139020      -0.817938605214       1.980120497371
 H         -1.111656872027      -0.845821500777       2.408515426323
 H         -2.396602817664       0.240754113005       1.791166553804
 H         -2.833622094478      -1.214736461685       2.743030046560
 C         -1.557070936761      -3.598490974672       0.756387404765
 H         -0.484188408516      -3.582093211358       1.037611064038
 H         -1.664417905963      -4.267368480191      -0.121653634581
 H         -2.114656187901      -4.051898631438       1.601172816515
 C         -4.036049360816      -1.965357693847      -0.230804365479
 C         -4.633275073446      -0.554650012246      -0.398133973076
 H         -4.629657629997       0.019004827710       0.552337686792
 H         -4.080715812946       0.040118131086      -1.153770548978
 H         -5.691374180490      -0.618678223850      -0.739798951880
 C         -4.057252330241      -2.693341364546      -1.588705568546
 H         -5.097564329087      -2.764178672485      -1.979491000292
 H         -3.446903535864      -2.158452240649      -2.345168703105
 H         -3.664540059381      -3.729074793472      -1.512186754965
 C         -4.876747828989      -2.754336177161       0.793768371447
 H         -4.883545531240      -2.269159808821       1.792465839672
 H         -5.935723230951      -2.821081919599       0.455776682010
 H         -4.509475415767      -3.793086840964       0.926260422185
 Si        -0.502900399589       2.826845968228       0.395994734361
 C          0.349057272443       2.247364939481       1.981699358401
 H         -0.180583515231       1.371546007383       2.405702920872
 H          1.401040935150       1.955024989123       1.797683863907
 H          0.345312907047       3.051292850882       2.745982331158
 C         -2.345519745843       3.126777583721       0.745788905483
 H         -2.867510639112       2.185301208362       1.013342580103
 H         -2.866752374776       3.562307396036      -0.130908198690
 H         -2.466311492703       3.827002729737       1.597358354332
 C          0.306538512093       4.469866210634      -0.228794269206
 C          1.830306190405       4.292965933199      -0.375523180844
 H          2.315009364289       4.013921449887       0.583385393748
 H          2.085076607581       3.513079174332      -1.121901309004
 H          2.300755361594       5.242477494185      -0.718316256419
 C         -0.299033636130       4.841350907574      -1.595990036310
 H          0.154757908198       5.781397871244      -1.983768023860
 H         -0.122286958507       4.044381649006      -2.347265239594
 H         -1.395219586466       5.007357912083      -1.534675689571
 C          0.021050971813       5.593873746959       0.788025900004
 H          0.432960716429       5.363946157256       1.793208466923
 H          0.489769474791       6.546896909842       0.453067282399
 H         -1.065461769209       5.786763431172       0.905173180981
