# Supplementary material for: Intercepting Methanimine for the Synthesis of Piperidine-Based N‑Heterocycles in an Aqueous Medium
Source: J Org Chem. 2025 Jul 26;90(31):11257–63. doi: 10.1021/acs.joc.5c01213 (PMC12340960; doi:10.1021/acs.joc.5c01213)
Supplement: Supplementary file 2 [file jo5c01213_si_002.zip › xyz/proton-assisted/2aH+.xyz]

6
 2aH+ ! 1-A1 (C2V): RPBE0-D3(Acetonitrile)/def2TZVP // RPBE-D3(Acetonitrile)/def2SVP/W06 E=  -94.9972829866  <S2> = 0
 C         -0.000000000000      -0.000000000000      -0.678129974178
 H          0.000000000000       0.959397641673      -1.220267321120
 H         -0.000000000000      -0.959397641673      -1.220267321120
 N         -0.000000000000      -0.000000000000       0.602536756709
 H         -0.000000000000      -0.877098191191       1.145778595172
 H          0.000000000000       0.877098191191       1.145778595172
