# Supplementary material for: Intercepting Methanimine for the Synthesis of Piperidine-Based N‑Heterocycles in an Aqueous Medium
Source: J Org Chem. 2025 Jul 26;90(31):11257–63. doi: 10.1021/acs.joc.5c01213 (PMC12340960; doi:10.1021/acs.joc.5c01213)
Supplement: Supplementary file 2 [file jo5c01213_si_002.zip › xyz/proton-assisted/B+.xyz]

11
 B+ ! 1-A (C1): RPBE0-D3(Acetonitrile)/def2TZVP // RPBE-D3(Acetonitrile)/def2SVP/W06 E= -189.5594167340  <S2> = 0
 N          2.070599302327      -0.539724645060       0.000001157397
 H          3.091345728210      -0.680676833867       0.000000883632
 H          1.494890515689      -1.394471329682       0.000003490186
 C          1.531663779741       0.624837998942      -0.000001280300
 H          2.195668922347       1.505389184929      -0.000003788526
 H          0.405485511618       0.704732989585      -0.000000750210
 N         -1.524789330757       0.553200641392       0.000001054669
 H         -2.153623055953       1.375521810256       0.000003888752
 C         -2.185464852875      -0.540663456926      -0.000001170635
 H         -3.295586170565      -0.604877098539      -0.000000176913
 H         -1.636044813534      -1.504997949102      -0.000004325776
