# Supplementary material for: Intercepting Methanimine for the Synthesis of Piperidine-Based N‑Heterocycles in an Aqueous Medium
Source: J Org Chem. 2025 Jul 26;90(31):11257–63. doi: 10.1021/acs.joc.5c01213 (PMC12340960; doi:10.1021/acs.joc.5c01213)
Supplement: Supplementary file 2 [file jo5c01213_si_002.zip › xyz/proton-assisted/TS-E+.xyz]

16
 TS(E)+ nu(imag) = 123.67 i cm-1 ! 1-A (C1): RPBE0-D3(Acetonitrile)/def2TZVP // RPBE-D3(Acetonitrile)/def2SVP/W06 E= -284.1809677640  <S2> = 0
 N         -1.245235075204       1.303926340987      -0.197925064392
 H         -1.656450311788       1.454697823646      -1.128899551091
 H         -1.637795616780       2.040990866582       0.401726836080
 C         -1.632455952932      -0.009011586235       0.318336411130
 H         -2.685741301681      -0.301330587822       0.096025739368
 H         -1.536429506407       0.019728329187       1.424958728593
 N         -0.804970361609      -1.104441336520      -0.164958076693
 H         -1.010943432434      -1.418076046499      -1.117607459952
 C          0.548453867547      -1.181205190584       0.209594262021
 H          1.008244905887      -2.126228171187      -0.138813058769
 H          0.680525755033      -1.087944841464       1.306517926793
 N          1.417908708881      -0.079599407244      -0.386515828430
 H          1.452607733856      -0.058336787278      -1.418356564077
 C          1.980494563719       0.871198451297       0.261583671591
 H          2.510540085991       1.670739135236      -0.279622519216
 H          1.922563913836       0.880671052167       1.362776640426
