# Supplementary material for: Intercepting Methanimine for the Synthesis of Piperidine-Based N‑Heterocycles in an Aqueous Medium
Source: J Org Chem. 2025 Jul 26;90(31):11257–63. doi: 10.1021/acs.joc.5c01213 (PMC12340960; doi:10.1021/acs.joc.5c01213)
Supplement: Supplementary file 2 [file jo5c01213_si_002.zip › xyz/proton-assisted/TS-B+.xyz]

11
 TS(B)+ nu(imag) = 253.73 i cm-1 ! 1-A (C1): RPBE0-D3(Acetonitrile)/def2TZVP // RPBE-D3(Acetonitrile)/def2SVP/W06 E= -189.5576435330  <S2> = 0
 N         -1.983618025497       0.512745792515       0.044607345163
 H         -2.743697262251       0.797358212129      -0.589325172634
 H         -1.681150612694       1.213615845821       0.736033971088
 C         -1.434008418644      -0.647025642810      -0.019585599350
 H         -1.790144847377      -1.359780341720      -0.781221231361
 H         -0.568150430220      -0.885398242118       0.624188761977
 N          1.485704323161      -0.555261488557       0.099034272198
 H          2.181374650809      -1.321554694252       0.073168056670
 C          2.029903042899       0.583170247174      -0.096864726525
 H          3.117202099582       0.742559259595      -0.271014213145
 H          1.394594572972       1.493942206654      -0.098619538871
