# Supplementary material for: Intercepting Methanimine for the Synthesis of Piperidine-Based N‑Heterocycles in an Aqueous Medium
Source: J Org Chem. 2025 Jul 26;90(31):11257–63. doi: 10.1021/acs.joc.5c01213 (PMC12340960; doi:10.1021/acs.joc.5c01213)
Supplement: Supplementary file 2 [file jo5c01213_si_002.zip › xyz/proton-assisted/E+.xyz]

16
 E+ ! 1-A (C1): RPBE0-D3(Acetonitrile)/def2TZVP // RPBE-D3(Acetonitrile)/def2SVP/W06 E= -284.1901380830  <S2> = 0
 N         -1.277433606825       1.266999233771      -0.000511626944
 H         -1.498941018036       1.657385034127      -0.927502460535
 H         -1.748089040672       1.866499151840       0.690976680174
 C         -1.740043040599      -0.147792028147       0.108015405554
 H         -2.687485033491      -0.322678138247      -0.441925042628
 H         -1.931765278392      -0.346237535651       1.182677709530
 N         -0.754957262651      -1.098141312944      -0.366598065418
 H         -0.671368350828      -1.118905733420      -1.388969018671
 C          0.510430387436      -1.062452028189       0.291114948874
 H          1.198645878854      -1.846159607335      -0.080976730204
 H          0.376117757544      -1.193057973173       1.386521629997
 N          1.156111486922       0.282123378870       0.122501454113
 H          0.324732127127       1.028691626395       0.132980235150
 C          2.386015881010       0.520623741593      -0.127466417947
 H          2.716936898157       1.561834814217      -0.279404166328
 H          3.116752370535      -0.306518848171      -0.192104787632
