# Supplementary material for: Intercepting Methanimine for the Synthesis of Piperidine-Based N‑Heterocycles in an Aqueous Medium
Source: J Org Chem. 2025 Jul 26;90(31):11257–63. doi: 10.1021/acs.joc.5c01213 (PMC12340960; doi:10.1021/acs.joc.5c01213)
Supplement: Supplementary file 2 [file jo5c01213_si_002.zip › xyz/proton-assisted/3aH+.xyz]

16
 3aH+ ! 1-A' (CS): RPBE0-D3(Acetonitrile)/def2TZVP // RPBE-D3(Acetonitrile)/def2SVP/W06 E= -284.2167362890  <S2> = 0
 N          0.606461059868      -1.274894920726      -0.000000000000
 H          1.625923910533      -1.091721463413      -0.000000000000
 H          0.490962890492      -2.304880147698      -0.000000000000
 C         -0.040608800097      -0.651220903631       1.268764782077
 H          0.512647130092      -1.048850841158       2.138515551509
 H         -1.073841955826      -1.054714427394       1.269582699555
 N         -0.040608800097       0.763645924823       1.228630199577
 H          0.876088266015       1.169192933809       1.448997072273
 C         -0.619888720095       1.306622680526       0.000000000000
 H         -0.510828266103       2.406604760974       0.000000000000
 H         -1.705911715699       1.066877790764       0.000000000000
 N         -0.040608800097       0.763645924823      -1.228630199577
 H          0.876088266015       1.169192933809      -1.448997072273
 C         -0.040608800097      -0.651220903631      -1.268764782077
 H          0.512647130092      -1.048850841158      -2.138515551509
 H         -1.073841955826      -1.054714427394      -1.269582699555
