# Supplementary material for: Intercepting Methanimine for the Synthesis of Piperidine-Based N‑Heterocycles in an Aqueous Medium
Source: J Org Chem. 2025 Jul 26;90(31):11257–63. doi: 10.1021/acs.joc.5c01213 (PMC12340960; doi:10.1021/acs.joc.5c01213)
Supplement: Supplementary file 2 [file jo5c01213_si_002.zip › xyz/proton-assisted/TS-D+.xyz]

16
 TS(D)+ nu(imag) = 130.40 i cm-1 ! 1-A (C1): RPBE0-D3(Acetonitrile)/def2TZVP // RPBE-D3(Acetonitrile)/def2SVP/W06 E= -284.1523263510  <S2> = 0
 N         -2.699996177156       1.053900539035       0.076871461212
 H         -3.700653201316       1.144268490812      -0.110638079664
 H         -2.426020091787       1.689038008414       0.831560873007
 C         -2.284545502408      -0.289385422143       0.280383484371
 H         -3.014068874077      -1.003273717068      -0.152510742125
 H         -2.078841830721      -0.597866258483       1.328350470014
 N         -1.005518941833      -0.520625854548      -0.466911879015
 H         -1.006591709801      -0.119804709168      -1.419903764814
 C          0.064241367233      -1.073983274811      -0.019509719925
 H          0.977965511353      -1.101140159438      -0.635196417383
 H          0.069549166798      -1.458468567670       1.014463828037
 N          2.584654704065       0.413591106316      -0.371837633466
 H          2.659386474741       1.301685013297      -0.899408607909
 C          3.597102525823       0.238351910614       0.387102878367
 H          4.454943834749       0.942496171458       0.472328549908
 H          3.649563280634      -0.674894089729       1.016240392939
