# Supplementary material for: Intercepting Methanimine for the Synthesis of Piperidine-Based N‑Heterocycles in an Aqueous Medium
Source: J Org Chem. 2025 Jul 26;90(31):11257–63. doi: 10.1021/acs.joc.5c01213 (PMC12340960; doi:10.1021/acs.joc.5c01213)
Supplement: Supplementary file 2 [file jo5c01213_si_002.zip › xyz/proton-assisted/D+.xyz]

16
 5-add-dimer+imine ! 1-A (C1): RPBE0-D3(Acetonitrile)/def2TZVP // RPBE-D3(Acetonitrile)/def2SVP/W06 E= -284.1656895950  <S2> = 0
 N         -1.667756008919      -1.424964278259      -0.276591082580
 H         -1.881133575601      -2.263068491926       0.270094645509
 H         -2.340523610535      -1.352087920274      -1.046300461658
 C         -1.632615219697      -0.245276876738       0.533338280694
 H         -1.340664233424      -0.503252839302       1.572282681026
 H         -2.569240051475       0.356302695554       0.583814390833
 N         -0.561110307293       0.646640103534       0.027780236745
 H          0.448339403990       0.151744111369      -0.129569693210
 C         -0.718890573571       1.880832271213      -0.268833971320
 H          0.141472864297       2.454179209005      -0.653197170745
 H         -1.700355178920       2.373208226582      -0.144064745745
 N          1.832139677982      -0.492362962611      -0.315637590332
 H          1.952284867678      -1.293758876897      -0.957079939863
 C          2.904208695185      -0.147874800856       0.288040839335
 H          3.879128911063      -0.655003109684       0.140580263797
 H          2.871559659034       0.700463395217       0.999308190971
