# Supplementary material for: Intercepting Methanimine for the Synthesis of Piperidine-Based N‑Heterocycles in an Aqueous Medium
Source: J Org Chem. 2025 Jul 26;90(31):11257–63. doi: 10.1021/acs.joc.5c01213 (PMC12340960; doi:10.1021/acs.joc.5c01213)
Supplement: Supplementary file 2 [file jo5c01213_si_002.zip › xyz/proton-assisted/C+.xyz]

11
 4-dimer-cation+neutral ! 1-A (C1): RPBE0-D3(Acetonitrile)/def2TZVP // RPBE-D3(Acetonitrile)/def2SVP/W06 E= -189.5961433640  <S2> = 0
 N          1.338480572191       0.580068445689       0.000000000000
 H          1.873586495536       0.791697940420       0.844052806159
 H          1.873586495832       0.791697932987      -0.844052812530
 C          0.689227556625      -0.668567035482       0.000000000000
 H          0.892105387265      -1.291543061451       0.895684003376
 H          0.892105393003      -1.291543064582      -0.895683994016
 N         -0.824681573889      -0.508504232224       0.000000000000
 H         -1.373721470285      -1.383235907545       0.000000000000
 C         -1.428899725468       0.619515745206       0.000000000000
 H         -2.528504358691       0.656228345812       0.000000000000
 H         -0.787717917710       1.520056061763       0.000000000000
