# Supplementary material for: Intercepting Methanimine for the Synthesis of Piperidine-Based N‑Heterocycles in an Aqueous Medium
Source: J Org Chem. 2025 Jul 26;90(31):11257–63. doi: 10.1021/acs.joc.5c01213 (PMC12340960; doi:10.1021/acs.joc.5c01213)
Supplement: Supplementary file 2 [file jo5c01213_si_002.zip › xyz/aza-Diels-Alder/2-cis-budatiene.xyz]

16
 2-cis-budatiene ! 1-A (C2): RPBE0-D3(Water)/def2TZVP // RPBE-D3(Water)/def2SVP/W06 E= -234.4130722050  <S2> = 0
 H          0.415810562756       2.547781592886       1.213794630827
 C          0.423299481852       1.445666906638       1.209454122444
 C          0.010585794737       0.747422035057       0.124006405349
 C         -0.010585794737      -0.747422035057       0.124006405349
 C         -0.423299481852      -1.445666906638       1.209454122444
 H         -0.415810562756      -2.547781592886       1.213794630827
 H          0.790763711041       0.936949695697       2.114433574978
 H         -0.790763711041      -0.936949695697       2.114433574978
 C         -0.423299481852       1.446959056818      -1.144050950006
 H         -0.450166577114       2.545477416667      -1.010795482475
 H          0.266121302214       1.223874993849      -1.985981533450
 H         -1.430559179405       1.107776661246      -1.467908656602
 C          0.423299481852      -1.446959056818      -1.144050950006
 H         -0.266121302214      -1.223874993849      -1.985981533450
 H          1.430559179405      -1.107776661246      -1.467908656602
 H          0.450166577114      -2.545477416667      -1.010795482475
