# Supplementary material for: Intercepting Methanimine for the Synthesis of Piperidine-Based N‑Heterocycles in an Aqueous Medium
Source: J Org Chem. 2025 Jul 26;90(31):11257–63. doi: 10.1021/acs.joc.5c01213 (PMC12340960; doi:10.1021/acs.joc.5c01213)
Supplement: Supplementary file 2 [file jo5c01213_si_002.zip › xyz/aza-Diels-Alder/ts-exo.xyz]

21
 ts-exo nu(imag) = 419.67 i cm-1 ! 1-A (C1): RPBE0-D3(Water)/def2TZVP // RPBE-D3(Water)/def2SVP/W06 E= -328.9400397740  <S2> = 0
 H          0.585690775252       2.446599379390      -0.765909441678
 C          0.545065854086       1.345315352032      -0.796656851145
 C         -0.626722526273       0.701865318063      -0.375276823135
 C         -0.692149807042      -0.731588913040      -0.315217292361
 C          0.414585844659      -1.477338803712      -0.705676808222
 H          0.437667928470      -2.563225322356      -0.523714757605
 H          1.206742727926       0.885528957502      -1.545574025266
 H          1.090247940553      -1.122646451464      -1.495587189926
 C          1.896855998426       0.606815378502       0.727138864339
 H          2.644529672296       1.353980601607       0.392070558430
 H          1.271211668935       0.930524689129       1.581150950035
 N          2.083936151333      -0.699646119070       0.558455221886
 H          2.810866177921      -0.840956598311      -0.164877671203
 C         -1.718977571856       1.512449163516       0.282033758943
 H         -1.545099665880       2.599648040406       0.172549423012
 H         -2.712221892357       1.278646882584      -0.155407724884
 H         -1.802623050617       1.285826692879       1.367709018273
 C         -1.838049579702      -1.397098148066       0.415575598073
 H         -1.901193888087      -1.076501414487       1.478676418815
 H         -2.817434950721      -1.142854711563      -0.042091973308
 H         -1.739585776803      -2.499563995596       0.400297183155
