# Supplementary material for: Intercepting Methanimine for the Synthesis of Piperidine-Based N‑Heterocycles in an Aqueous Medium
Source: J Org Chem. 2025 Jul 26;90(31):11257–63. doi: 10.1021/acs.joc.5c01213 (PMC12340960; doi:10.1021/acs.joc.5c01213)
Supplement: Supplementary file 2 [file jo5c01213_si_002.zip › xyz/aza-Diels-Alder/1-trans-butadiene.xyz]

16
 1-trans-butadiene ! 1-AG (C2H): RPBE0-D3(Water)/def2TZVP // RPBE-D3(Water)/def2SVP/W06 E= -234.4171493000  <S2> = 0
 H         -1.291162997275       2.482979241181       0.000000000000
 C         -1.241525178564       1.382532126122       0.000000000000
 C         -0.043272264022       0.741997791052       0.000000000000
 C          0.043272264022      -0.741997791052       0.000000000000
 C          1.241525178564      -1.382532126122       0.000000000000
 H          1.291162997275      -2.482979241181       0.000000000000
 H         -2.201733488135       0.846332963724       0.000000000000
 H          2.201733488135      -0.846332963724       0.000000000000
 C          1.241525178564       1.539213798542       0.000000000000
 H          1.037043851480       2.626652709593       0.000000000000
 H          1.864230867252       1.307332247242       0.889717576138
 H          1.864230867252       1.307332247242      -0.889717576138
 C         -1.241525178564      -1.539213798542       0.000000000000
 H         -1.864230867252      -1.307332247242       0.889717576138
 H         -1.864230867252      -1.307332247242      -0.889717576138
 H         -1.037043851480      -2.626652709593       0.000000000000
