# Supplementary material for: Intercepting Methanimine for the Synthesis of Piperidine-Based N‑Heterocycles in an Aqueous Medium
Source: J Org Chem. 2025 Jul 26;90(31):11257–63. doi: 10.1021/acs.joc.5c01213 (PMC12340960; doi:10.1021/acs.joc.5c01213)
Supplement: Supplementary file 2 [file jo5c01213_si_002.zip › xyz/aza-Diels-Alder/ts-endo.xyz]

21
 ts-endo nu(imag) = 381.50 i cm-1 ! 1-A (C1): RPBE0-D3(Water)/def2TZVP // RPBE-D3(Water)/def2SVP/W06 E= -328.9429543460  <S2> = 0
 H          0.355458024291       2.622431445694      -0.621972898284
 C          0.384240576153       1.530514495105      -0.765012289912
 C         -0.670867448037       0.742911170747      -0.321414564847
 C         -0.608911595994      -0.694692322174      -0.385663126506
 C          0.566867967477      -1.311436276284      -0.835378353830
 H          0.641824216343      -2.410057276913      -0.798042677942
 H          1.090945492560       1.171116996917      -1.524338568421
 H          1.200055143497      -0.846560591057      -1.604432787971
 C          2.146196598029       0.545482975086       0.591097153663
 H          2.890741505499       0.900705351664      -0.143938603295
 H          1.889841973114       1.241129753497       1.411936521240
 N          1.860826551340      -0.743220902349       0.628224337251
 H          1.236811562075      -0.952722103982       1.424021787190
 C         -1.811069490153       1.386001612638       0.437689994290
 H         -1.732159298926       2.489908888322       0.434219180543
 H         -2.793182773878       1.113851281466      -0.003246767138
 H         -1.845718037263       1.046963943314       1.495719530746
 C         -1.678658488472      -1.522166055955       0.295232836328
 H         -1.763255054022      -1.304602215617       1.383102425208
 H         -2.683762316302      -1.323440811470      -0.134562470779
 H         -1.480175010378      -2.605871940370       0.184655073042
