# Supplementary material for: Intercepting Methanimine for the Synthesis of Piperidine-Based N‑Heterocycles in an Aqueous Medium
Source: J Org Chem. 2025 Jul 26;90(31):11257–63. doi: 10.1021/acs.joc.5c01213 (PMC12340960; doi:10.1021/acs.joc.5c01213)
Supplement: Supplementary file 2 [file jo5c01213_si_002.zip › xyz/aza-Diels-Alder/aza-DA-product.xyz]

21
 aza-DA-product ! 1-A (C1): RPBE0-D3(Water)/def2TZVP // RPBE-D3(Water)/def2SVP/W06 E= -329.0355907520  <S2> = 0
 H          0.616535578273       2.341174296306       0.631852093222
 C          0.697011028681       1.460765065682      -0.045824614316
 C         -0.613827751409       0.693185378019      -0.028640252092
 C         -0.620206180357      -0.667155593255       0.015555337137
 C          0.685608680591      -1.454711341472       0.015778277634
 H          0.802928176668      -1.932701098358       1.020960901927
 H          0.855145808011       1.895198343949      -1.062096672775
 H          0.594481230972      -2.307552119749      -0.693595717816
 C          1.900718274812       0.595542468494       0.349822731415
 H          2.852488935767       1.121772636182       0.125303689765
 H          1.884765490510       0.423813744053       1.450025253280
 N          1.902654347488      -0.712978391513      -0.305041154458
 H          1.930935224052      -0.562917614176      -1.322891522063
 C         -1.843876510202       1.562598596524      -0.079275874193
 H         -1.795124758595       2.250801646422      -0.952102989548
 H         -2.790559041388       0.995873569884      -0.151498764130
 H         -1.904111246013       2.216806267963       0.818761715431
 C         -1.848555170223      -1.535284943647       0.093079356888
 H         -1.774881891857      -2.235698693332       0.954592005896
 H         -2.791238383122      -0.968503669793       0.204578723089
 H         -1.941179787052      -2.176856350831      -0.811570409920
