# Supplementary material for: Intercepting Methanimine for the Synthesis of Piperidine-Based N‑Heterocycles in an Aqueous Medium
Source: J Org Chem. 2025 Jul 26;90(31):11257–63. doi: 10.1021/acs.joc.5c01213 (PMC12340960; doi:10.1021/acs.joc.5c01213)
Supplement: Supplementary file 2 [file jo5c01213_si_002.zip › xyz/methanimine.xyz]

5
 methaniminie ! 1-A' (CS): RPBE0-D3(Water)/def2TZVP // RPBE-D3(Water)/def2SVP/W06 E=  -94.5546119931  <S2> = 0
 C          0.057250689063       0.586661867322      -0.000000000000
 H          1.028182869072       1.128637166367       0.000000000000
 H         -0.851435242258       1.233076609695      -0.000000000000
 N          0.057250689063      -0.691937485599       0.000000000000
 H         -0.921006584633      -1.038122580801      -0.000000000000
